# Supplementary material for: Genome-wide identification, characterization and classification of ionotropic glutamate receptor genes (iGluRs) in the malaria vector Anopheles sinensis (Diptera: Culicidae)
Source: Parasit Vectors. 2018 Jan 15;11:34. doi: 10.1186/s13071-017-2610-x (PMC5769321; doi:10.1186/s13071-017-2610-x)
Supplement: Supplementary file 1 — Sequences information and basic biochemical characteristics of iGluRs in Anopheles sinensis. (XLS 69 kb) [file 13071_2017_2610_MOESM1_ESM.xls]

## Sheet: Sheet1
Table S1 Sequences information and basic biochemical characteristics of iGluRs in Anopheles sinensis
Gene name	Gnome location	Genome number	Gene length	CDs	Protein length	pI	kDa	Signal peptide	Domin: ATD/LBD/Lig_Chan	Cellular location
NMDA
NMDAR1	scaffold14: 18312702-18316707	Sinensis_GLEAN_10015635	4006	2892	963	6.52	108.39	Yes	Yes/Yes/Yes	memberane
NMDAR2	scaffold16: 328388-335636	Sinensis_GLEAN_10013191	7249	2793	930	6.67	102.24	No	Yes/Yes/Yes	memberane
NMDAR3	scaffold25: 9425242-9432160	Sinensis_GLEAN_10011324	6919	5367	1788	9.43	183.42	No	Yes/Yes/Yes	memberane
non-NMDA: Kainate
AsGLURIIa	scaffold16: 9166603-9170287	Sinensis_GLEAN_10013845	3685	2820	939	5.95	105.81	Yes	Yes/Yes/Yes	memberane
AsGLURIIb.1	scaffold16: 9034371-9041047	Sinensis_GLEAN_10013841	6677	1089	362	9.05	39.59	No	Yes/Yes/Yes*	memberane
AsGLURIIb.2	scaffold16: 9058532-9074093	Sinensis_GLEAN_10013842	15562	1899	632	8.95	70.97	Yes	Yes/Yes/Yes	memberane
AsGLURIId	scaffold16: 9013778-9025031	Sinensis_GLEAN_10013839	17574	2685	1038	5.98	115.69	Yes	Yes/Yes/Yes	memberane
non-NMDA: Putative
AsIR8a	scaffold9: 4529559-4533461	Sinensis_GLEAN_10008154	3903	3462	1153	5.23	125.53	No	No/Yes/Yes	memberane
AsIR25a	scaffold51: 584076-588819	Sinensis_GLEAN_10007575	4744	2841	946	5.66	107.31	Yes	Yes/Yes/Yes	memberane
IR: Antenna IR subfamily
AsIR75h.1	scaffold116: 2649763-2652027	Sinensis_GLEAN_10008430	2265	1782	593	9.12	67.97	Yes	No/No/Yes	memberane
AsIR75h.2	scaffold116: 2652896-2655161	Sinensis_GLEAN_10008431	5531	1089	602	8.8	69.03	Yes	No/No/Yes	memberane
AsIR75g	scaffold116: 2660221-2664873	Sinensis_GLEAN_10008433	4653	1164	387	8.75	45.38	No	No/No/Yes	memberane
AsIR75k.2	scaffold151: 193570-195091	Sinensis_GLEAN_10001795	1522	1293	430	8.02	49.21	No	No/No/Yes	memberane
AsIR75k.1	scaffold79: 64653-66725	Sinensis_GLEAN_10001795	2073	1944	647	7.88	73.71	Yes	No/No/Yes	memberane
AsIR75d.1	scaffold25: 5221412-5226782	Sinensis_GLEAN_10001034	5371	1938	645	8.82	74.13	Yes	No/No/Yes	memberane
AsIR75d.2	scaffold25: 5229264-5233859	Sinensis_GLEAN_10001035	4596	1938	645	8.82	74.13	Yes	No/No/Yes	memberane
AsIR75d.3	scaffold25: 5236304;5240059	Sinensis_GLEAN_10001036	3756	1938	645	8.82	74.13	Yes	No/No/Yes	memberane
AsIR75l	scaffold25: 10192252-10196621	Sinensis_GLEAN_10011403	4370	1953	650	8.41	73.05	Yes	No/No/Yes	memberane
AsIR40a	scaffold14: 40902494-40905092	Sinensis_GLEAN_10017581	2599	2262	753	8.96	86.55	Yes	No/No/Yes	memberane
AsIR93a	scaffold16: 5328393-5332971	Sinensis_GLEAN_10013606	4579	2478	825	6.26	95.13	No	No/No/Yes	memberane
AsIR21a	scaffold51: 3122853-3126444	Sinensis_GLEAN_10007725	3592	2874	957	8.75	107.87	No	No/No/Yes	memberane
AsIR76b	scaffold7: 5318120-5327356	Sinensis_GLEAN_10009187	9237	1842	613	9.03	69.14	No	No/No/Yes	memberane
AsIR31a	scaffold89: 428617-430819	Sinensis_GLEAN_10002763	2203	1761	586	8.97	66.31	No	No/No/Yes*	memberane
AsIR64a1	scaffold25: 6286824-6292608	Sinensis_GLEAN_10011101	5785	1404	467	8.93	52.78	Yes	No/No/Yes	memberane
AsIR64a2	scaffold25: 6299111-6308616	Sinensis_GLEAN_10011101	9506	1323	440	9.65	49.16	No	No/No/Yes	memberane
AsIR143	scaffold100: 1832878-1834736	Sinensis_GLEAN_10006219	1859	1767	588	6.44	60.06	Yes	No/No/Yes	memberane
AsIR141	scaffold14: 246673-249615	Sinensis_GLEAN_10014193	2943	1221	406	9.69	46.63	No	No/No/Yes	memberane
AsIR41a	scaffold14: 8093590-8096182	Sinensis_GLEAN_10014835	2593	1941	646	5.15	72.76	No	No/No/Yes	memberane
AsIR41b	scaffold77: 356013-358254	Sinensis_GLEAN_10004929	2242	1977	658	6.11	74.86	No	No/No/Yes	memberane
AsIR41t.2	scaffold14: 27175983-27178155	Sinensis_GLEAN_10016256	2173	1935	644	5.19	72.47	No	No/No/Yes	memberane
AsIR41c	scaffold14: 37171662-37174228	Sinensis_GLEAN_10017168	2567	1686	561	5.02	62.69	No	No/No/Yes	memberane
AsIR41n	scaffold14: 37175058-37178209	Sinensis_GLEAN_10017169	3152	1935	644	6.11	72.01	No	No/No/Yes	memberane
AsIR68a	scaffold1: 1806078-1808279	Sinensis_GLEAN_10006999	2202	2202	773	9.23	91.49	Yes	No/No/Yes	memberane
AsIR60a	scaffold5: 8170643-8172757		2115	2115	704	5.84	80.2	Yes	No/No/Yes	memberane
IR: Divergent IR subfamily
AsIR7w	scaffold14: 1449156-1451547	Sinensis_GLEAN_10014284	5392	1911	636	6.33	73.2	Yes	No/No/No	memberane
AsIR7h.1	scaffold16: 11126545-11128413	Sinensis_GLEAN_10014007	1869	1869	622	7.91	70.53	Yes	No/No/No	memberane
AsIR7t	scaffold14: 1451964-1453896	Sinensis_GLEAN_10014285	1932	1872	623	9.67	73.59	Yes	No/No/No	memberane
AsIR7u	scaffold14: 1454225-1456038	Sinensis_GLEAN_10014286	1814	1755	584	8.83	70.32	No	No/No/No	memberane
AsIR7i	scaffold14: 1457465-1459360	Sinensis_GLEAN_10014286	1896	1839	612	9.31	70.69	Yes	No/No/No	memberane
AsIR7n	scaffold16: 11130096-11132636	Sinensis_GLEAN_10014007	2541	1818	606	9.79	69.56	Yes	No/No/No	memberane
AsIR7s	scaffold16: 11135694-11137649	Sinensis_GLEAN_10014009	1956	1956	651	9.67	73.59	No	No/No/No	memberane
AsIR7x	scaffold16: 11139936-11141795	Sinensis_GLEAN_10014010	1860	1860	619	9.64	71.24	Yes	No/No/No	memberane
AsIR7y	scaffold16: 11142778-11144832	Sinensis_GLEAN_10014010	2055	1986	661	8.88	76.02	Yes	No/No/No	memberane
AsIR135	scaffold21: 3666461-3669467	Sinensis_GLEAN_10007454	3007	1684	561	6.2	63.88	Yes	No/No/No	memberane
AsIR133	scaffold21: 3664941-3667955	Sinensis_GLEAN_10007454	3015	1611	536	9.2	62.11	No	No/No/No	memberane
AsIR100h	scaffold16: 8685809-8687750	Sinensis_GLEAN_10013813	1942	1608	535	7.5	58.85	Yes	No/No/No	memberane
AsIR101	scaffold91: 882106-884181	Sinensis_GLEAN_10003827	2076	2016	671	6.82	76.89	Yes	No/No/No	memberane
AsIR136	scaffold140: 663442-664441	Sinensis_GLEAN_10002703	1000	1000	333	8.22	38.63	Yes	No/No/No	memberane
AsIR137	scaffold140: 665847-667040	Sinensis_GLEAN_10002703	1194	1194	397	9.4	46.74	No	No/No/No	memberane
AsIR138	scaffold85: 138656-142429	Sinensis_GLEAN_10001702	3774	2742	913	9.1	105.57	No	No/No/No	memberane
AsIR140.1	scaffold14: 2493022-2499157	Sinensis_GLEAN_10014385	6136	1753	584	8.93	67.86	No	No/No/No	memberane
AsIR140.2	scaffold14: 2502581-2504297	Sinensis_GLEAN_10014387	1717	1625	543	8.84	63.27	Yes	No/No/No	memberane
AsIR140.3	scaffold14: 2507699-2511197	Sinensis_GLEAN_10014387	3499	1578	526	8.27	60.52	No	No/No/No	memberane
AsIR140.4	scaffold14: 2511165-2512466	Sinensis_GLEAN_10014387	1302	1080	360	8.91	41.42	No	No/No/No	memberane
AsIR140.5	scaffold14: 2512437-2515877	Sinensis_GLEAN_10014387	3441	1755	585	8.86	67.72	Yes	No/No/No	memberane
AsIR140.6	scaffold14: 2515878-2520284	Sinensis_GLEAN_10014388	4407	1533	511	6.56	59.7	No	No/No/No	memberane

## Sheet: Sheet2
			333		300-500	500-700	700-900	900-1100	>1100
			360		5	31	4	7	2
			387		0.102041	0.632653	0.0816327	0.142857	0.0408163
			397
			406
			511
			526
			536			300-500 (a.a.)	500-700 (a.a.)	700-900 (a.a.)	900-1100 (a.a.)	>1100 (a.a.)
			543			0.102041	0.632653	0.0816327	0.142857	0.0408163
			561
			561
			584
			584
			585
			586
			588
			593
			602
			606
			612
			613
			619
			622
			623
			636
			644
			644
			645
			645
			645
			646
			647
			650
			651
			658
			661
			704
			753
			773
			825
			913
			930
			939
			946
			957
			963
			1038
			1153
			1788
