# Supplementary material for: Genome-wide identification, characterization and classification of ionotropic glutamate receptor genes (iGluRs) in the malaria vector Anopheles sinensis (Diptera: Culicidae)
Source: Parasit Vectors. 2018 Jan 15;11:34. doi: 10.1186/s13071-017-2610-x (PMC5769321; doi:10.1186/s13071-017-2610-x)
Supplement: Supplementary file 3 — Detailed information of intron-exon organization of iGluR genes in Anopheles sinensis. (XLS 61 kb) [file 13071_2017_2610_MOESM3_ESM.xls]

## Sheet: Sheet1
Table S3 Detailed information of intron-exon organization of iGluR genes in Anopheles sinensis
Location of Corresponding Scaffold	Gene name	Gene Length	CDs Length	Protein Length	EST	Exon number	Exon: Exon length																	Intron: Intron Length
NMDA
scaffold14:18312702-18316707	AsNMDAR1	4006	2892	963	+	12	exon1:168	exon2:123	exon3:222	exon4:203	exon5:166	exon6:106	exon7:161	exon8:217	exon9:570	exon10:274	exon11:427	exon12:255						intron1:146	intron2:94	intron3:87	intron4:70	intron5:67	intron6:72	intron:7:295	intron8:89	intron9:65	intron10:59	intron11:70
scaffold16:331594-335636	AsNMDAR2	7249	2793	930	+	3	exon1:137	exon2:2444	exon3:136															intron1:147	intron2:180
scaffold25:9425602-9432160	AsNMDAR3	6919	5367	1788	+	17	exon1:255	exon2:78	exon3:140	exon4:1467	exon5:341	exon6:250	exon7:209	exon8:205	exon9:251	exon10:194	exon11:134	exon12:135	exon13:425	exon14:5	exon15:71	exon16:247	exon17:600	intron1:73	intron2:63	intron3:78	intron4:79	intron5:113	intron6:82	intron:7:141	intron8:63	intron9:91	intron10:85	intron11:70	intron12:68	intron13:321	intron14:132	intron15:79	intron16:14
non-NMDA: Kainate
scaffold16:9034371-9041047	AsGLURIIb1	6677	1089	362	+	6	exon1:225	exon2:189	exon3:156	exon4:116	exon5:232	exon6:171												intron1:1323	intron2:2794	intron3:89	intron4:1311	intron5:71
scaffold16:9058532-9074093	AsGLURIIb2	15562	1899	632	+	9	exon1:85	exon2:176	exon3:138	exon4:79	exon5:261	exon6:629	exon7:159	exon8:142	exon9:230									intron1:409	intron2:2941	intron3:1817	intron4:55	intron5:1507	intron6:3628	intron:7:65	intron8:3241
scaffold16:9166603-9170287	AsGLURIIa	3685	2820	939	+	7	exon1:91	exon2:995	exon3:245	exon4:190	exon5:85	exon6:708	exon7:506											intron1:384	intron2:65	intron3:58	intron4:89	intron5:200	intron6:69
scaffold16:9016325-9025032	AsGLURIId	17574	2685	1038	+	11	exon1:282	exon2:150	exon3:150	exon4:116	exon5:425	exon6:362	exon7:207	exon8:1026	exon9:173	exon10:107	exon11:119							intron1:1271	intron2:844	intron3:723	intron4:64	intron5:59	intron6:73	intron:7:61	intron8:3980	intron9:427	intron10:635
non-NMDA: Putative
scaffold9:4529971-4533461	AsIR8a	3903	3462	1153	+	4	exon1:100	exon2:283	exon3:956	exon4:1123	-	-												intron1:301	intron2:58	intron3:82
scaffold51:584076-588819	AsIR25a	4744	2841	946	+	10	exon1:406	exon2:330	exon3:186	exon4:593	exon5:361	exon6:238	exon7:265	exon8:206	exon9:150	exon10:106								intron1:77	intron2:71	intron3:677	intron4:73	intron5:68	intron6:75	intron7:622	intron8:99	intron9:141
IR: Antenna IR subfamily
scaffold116:2649763-2652027	AsIR75h.1	2265	1782	593	-	5	exon1:374	exon2:154	exon3:436	exon4:174	exon5:644	-												intron1:59	intron2:78	intron3:82	intron4:264
scaffold116:2652896-2655161	AsIR75h.2	5531	1089	602	-	4	exon1:585	exon2:406	exon3:174	exon4:644	-	-												intron1:77	intron2:113	intron3:267
scaffold116:2660221-2662829	AsIR75g	4653	1164	387	+	7	exon1:126	exon2:108	exon3:228	exon4:210	exon5:153	exon6:309	exon7:63											intron1:416	intron2:61	intron3:19	intron4:67	intron5:81	intron6:712
scaffold151:193570-195091	AsIR75k.1	1522	1293	430	-	3	exon1:513	exon2:691	exon3:89		-	-												intron1:55	intron2:74
scaffold79:64653-66725	AsIR75k.2	2073	1944	647	-	3	exon1:513	exon2:691	exon3:740	-	-	-												intron1:55	intron2:74
scaffold25:5221412-5226782	AsIR75d.1	5371	1938	645	-	4	exon1:414	exon2:819	exon3:381	exon4:324	-	-												intron1:96	intron2:3173	intron3:164
scaffold25:5229264-5233859	AsIR75d.2	4596	1938	645	-	4	exon1:414	exon2:819	exon3:381	exon4:324	-	-												intron1:96	intron2:2398	intron3:164
scaffold25:5236304-5240059	AsIR75d.3	3756	1938	645	-	4	exon1:414	exon2:819	exon3:381	exon4:324	-	-												intron1:96	intron2:1559	intron3:164
scaffold25:10192252-10196621	AsIR75l	4370	1953	650	-	8	exon1:178	exon2:381	exon3:242	exon4:312	exon5:671	exon6:86	exon7:54	exon8:29										intron1:71	intron2:307	intron3:49	intron4:1055	intron5:64	intron6:696	intron7:175	intron8:179
scaffold14:40902494-40905092	AsIR40a	2599	2262	753	-	6	exon1:58	exon2:608	exon3:742	exon4:496	exon5:257	exon6:101												intron1:57	intron2:66	intron3:64	intron4:90	exon5:60
scaffold16:5328393-5332971	AsIR93a	4579	2478	825	-	17	exon1:10	exon2:207	exon3:137	exon4:121	exon5:159	exon6:62	exon7:156	exon8:168	exon9:100	exon10:149	exon11:138	exon12:72	exon13:120	exon14:46	exon15:163	exon16:160	exon17:519	intron1:508	intron2:71	intron3:357	intron4:94	intron5:73	intron6:60	intron:7:88	intron8:99	exon9:72	intron10:58	intron11:100	intron12:81	intron13:80	intron14:65	intron15:212	intron16:83
scaffold51:3122853-3126444	AsIR21a	3592	2874	957	-	5	exon1:1118	exon2:158	exon3:242	exon4:334	exon5:1018	-												intron1:96	intron2:65	intron3:65	intron4:492
scaffold7:5318120-5327356	AsIR76b	9237	1842	613	-	5	exon1:315	exon2:502	exon3:194	exon4:302	exon5:529	-												intron1:1589	intron2:3322	intron3:619	intron4:1865
scaffold89:428617-430819	AsIR31a	2203	1761	586	-	6	exon1:321	exon2:324	exon3:374	exon4:445	exon5:207	exon6:90												intron1:131	intron2:65	intron3:88	intron4:87	intron5:71
scaffold25:6286824-6292608	AsIR64a.1	5785	1404	467	-	6	exon1:384	exon2:332	exon3:273	exon4:246	exon5:152	exon6:17												intron1:812	intron2:2464	intron3:409	intron4:63	intron5:633
scaffold25:6299111-6308616	AsIR64a.2	9506	1323	440	-	5	exon1:227	exon2:245	exon3:212	exon4:296	exon5:343													intron1:1086	intron2:2909	intron3:1145	intron4:3043
scaffold14:8093590-8096182	AsIR41a	2593	1941	646	-	6	exon1:210	exon2:294	exon3:294	exon4:855	exon5:197	exon6:91												intron1:296	intron2:74	intron3:72	intron4:139	intron5:71
scaffold77:356013-358254	AsIR41b	2242	1977	658	+	5	exon1:723	exon2:127	exon3:109	exon4:802	exon5:216	-												intron1:54	intron2:84	intron3:58	intron4:69
scaffold14 :27175983-27178155	AsIR41t.2	2173	1935	644	-	5	exon1:510	exon2:629	exon3:157	exon4:242	exon5:396	-												intron1:63	intron2:35	intron3:61	intron4:79
scaffold14:37171662-37174228	AsIR41c	2567	1686	561	-	5	exon1:219	exon2:538	exon3:109	exon4:121	exon5:699	-												intron1:97	intron2:351	intron3:365	intron4:68
scaffold14:37175058-37178209	AsIR41n	3152	1935	644	+	5	exon1:1136	exon2:133	exon3:257	exon4:160	exon5:249													intron1:1016	intron2:77	intron3:61	intron4:63
scaffold5:8170643-8172757	AsIR60a	2115	2115	704	+	1	exon1:2115
scaffold1:1806078-1808279	AsIR68a	2202	2202	773	-	1	exon1:2202
scaffold14:246673-249615	AsIR141	2943	1221	406	+	6	exon1:146	exon2:144	exon3:424	exon4:180	exon5:89	exon6:238												intron1:72	intron2:62	intron3:1370	intron4:95	intron5:123
scaffold100:1832878-1834736	AsIR143	1859	1767	588	-	2	exon1:294	exon2:1473																intron1:92
IR: Divergent IR subfamily
scaffold14:1449156-1451547	AsIR7w	5392	1911	636	-	3	exon1:114	exon2:415	exon3:1382	-	-	-												intron1:405	intron2:76
scaffold16:11126545-11128413	AsIR7h.1	1869	1869	622	-	1	exon1:1869
scaffold14:1451964-1453896	AsIR7t	1932	1872	623	-	2	exon1:484	exon2:1388		-	-	-												intron1:61
scaffold14:1454225-1456038	AsIR7u	1814	1755	584	-	2	exon1:430	exon2:325																intron1:61
scaffold14:1457465-1459360	AsIR7i	1896	1839	612	+	2	exon1:460	exon2:1379																intron1:57
scaffold16:11130096-11132636	AsIR7n	2541	1818	606	-	3	exon1:905	exon2:705	exon3:210															intron1:691	intron2:30
scaffold16:11135694-11137649	AsIR7s	1956	1956	651	-	1	exon1:1956		-	-	-	-
scaffold16:11139936-11141795	AsIR7x	1860	1860	619	-	1	exon1:1860		-	-	-	-
scaffold16:11142778-11144832	AsIR7y	2055	1986	661	-	2	exon1:1514	exon2:742	-	-	-	-												intron1:69
scaffold21:3666461-3669467	AsIR135	3007	1684	561	+	1	exon1:1683
scaffold21:3664941-3667955	AsIR133	3015	1611	536	-	3	exon1:147	exon2:1376	exon3:85															intron1:1323	intron2:81
scaffold140:663442-664441	AsIR136	1000	1000	333	-	1	exon1:999
scaffold140:665847-667040	AsIR137	1194	1194	397	-	1	exon1:1191
scaffold85:138656-142429	AsIR138	3774	2742	913	-	3	exon1:1373	exon2:754	exon3:615															intron1:893	intron2:139
scaffold14:2493022-2499157	As140.1	6136	1753	584	-	3	exon1:152	exon2:301	exon3:1299															intron1:3779	intron2:64
scaffold14:2502581-2504297	As140.2	1717	1625	543	-	2	exon1:363	exon2:1260																intron1:92
scaffold14:2507699-2511197	As140.3	3499	1578	526	-	3	exon1:138	exon2:1401	exon3:39															intron1:57	intron2:1864
scaffold14:2511165-2512466	As140.4	1302	1080	360	-	2	exon1:387	exon2:696																intron1:68
scaffold14:2512437-2515877	As140.5	3441	1755	585	-	3	exon1:384	exon2:1259	exon3:109															intron1:68	intron2:1618
scaffold14:2515878-2520284	As140.6	4407	1533	511	-	4	exon1:87	exon2:141	exon3:1262	exon4:40														intron1:1613	intron2:57	intron2:1204
