# Supplementary material for: Genome-wide identification, characterization and classification of ionotropic glutamate receptor genes (iGluRs) in the malaria vector Anopheles sinensis (Diptera: Culicidae)
Source: Parasit Vectors. 2018 Jan 15;11:34. doi: 10.1186/s13071-017-2610-x (PMC5769321; doi:10.1186/s13071-017-2610-x)
Supplement: Supplementary file 7 — The accession numbers of iGluRs in An. gambiae and D. melanogaster. (XLS 31 kb) [file 13071_2017_2610_MOESM7_ESM.xls]

## Sheet: Sheet1
Table S5 Accession number of iGluRs in An. gambiae and Dr. melanogaster
Anopheles gambiae		Drosophila malanogaster
NMDA		NMDA
AgNMDAR1	AGAP001478	DmNMDAR1	CG2902
AgNMDAR2	AGAP012429	DmNMDAR2	CG33513
AgNMDAR3	AGAP005527
Kainate		Kainate
AgGLURIIa	AGAP000803	DmGluRIIa	CG6992	DmCG11155	CG11155
AgGLURIIb	AGAP000801	DmGluRIIb	CG7234	DmCG3822	CG3822
AgGLURIIc	AGAP000798	DmGluRIIc	CG4226	DmCG5621	CG5621
AgGLURIId	AGAP002797	DmGluRIId	CG18039	DmCG9935	CG9935
AgGLURIIe	AGAP012447	DmGluRIIe	CG31201	Dmclumsy	CG8681
AMPA		AMPA
AgGLURI	AGAP006027	DmGlu-R1	CG8442
		DmGlu-R1B	CG4481
Putative		Putative
AgIR8a	AGAP010411	DmIR8a	CG32704
AgIR25a	AGAP010272	DmIR25a	CG15627
Antenna IR subfamily		Antenna IR sunfamily
AgIR75d	AGAP004969	DmIR21a	CG2657
AgIR75l	AGAP005466	DmIR31a	CG31718
AgIR75h.1	AGAP001811	DmIR40a	CG42352
AgIR75h.2	AGAP001812	DmIR41a	CG33492
AgIR75k	AGAP007498	DmIR60a	CG13576
AgIR75g	AGAP013085	DmIR64a	CG10633
AgIR76b	AGAP011968	DmIR68a	CG6185
AgIR93a	AGAP000256	DmIR75a	CG14585
AgIR64a	AGAP004923	DmIR75b	CG14586-B
AgIR40a	AGAP004021	DmIR75c	CG14586-A
AgIR41a	AGAP002904	DmIR75d	CG14076
AgIR41n	AGAP003531	DmIR76a	CG8533
AgIR41t.1	AGAP004432	DmIR76b	CG7385
AgIR41c	AGAP012951	DmIR84a	CG10101
AgIR41t.2	AGAP012969	DmIR92a	CG15685
AgIR41b	AGAP008759	DmIR93a	CG42315
AgIR68a	AGAP007951
AgIR21a	AGAP008511
AgIR31a	AGAP009014
AgIR60a	AGAP011943
AgIR141	AGAP013473
Divergent IR subfamily		Divergent IR subfamily
AgIR7n	AGAP000714	DmIR7a	CG12663	DmIR56c	CG15122
AgIR7t	AGAP002763	DmIR7b	CG15326	DmIR56d	CG15904
AgIR7h.1	AGAP013154	DmIR7c	CG15324	DmIR60b	CG42289
AgIR7y	AGAP013172	DmIR7d	CG42294	DmIR60c	CG42290
AgIR7u	AGAP013285	DmIR7e	CG42293	DmIR60d	CG42291
AgIR7i	AGAP013363	DmIR7f	CG42292	DmIR60e	CG13592
AgIR7s	AGAP013409	DmIR7g	CG15325	DmIR62a	CG33971
AgIR7w	AGAP013416	DmIR10a	CG34143	DmIR67a	CG12525
AgIR7x	AGAP013520	DmIR11a	CG15732	DmIR67b	CG12303
AgIR100a	AGAP000140	DmIR20a	CG14584	DmIR67c	CG32058
AgIR100h	AGAP000293	DmIR47a	CG12900	DmIR68b	CG17152
AgIR100i	AGAP004475	DmIR48a	CR33471	DmIR85a	CG11775
AgIR101	AGAP013425	DmIR48b	CG13195	DmIR87a	CG14376
AgIR133	AGAP005677	DmIR48c	CG12444	DmIR94a	CG31164
AgIR134	AGAP005678	DmIR51a	CR12953	DmIR94b	CG31424
AgIR135	AGAP005679	DmIR51b	CG30081	DmIR94c	CG31423
AgIR142	AGAP006407	DmIR52a	CG12960	DmIR94d	CG42297
AgIR136	AGAP006440	DmIR52b	CG30469	DmIR94e	CG42298
AgIR137	AGAP006440	DmIR52c	CG30468	DmIR94f	CG31225
AgIR138	AGAP006440	DmIR52d	CG30464	DmIR94g	CG17381
AgIR139	AGAP006691	DmIR54a	CG14487	DmIR94h	CG17382
AgIR140.1	AGAP013242	DmIR56a	CG30125	DmIR100a	CG11575
AgIR140.2	AGAP013436	DmIR56b	CG15121
